# Supplementary material for: Light and prey influence the abundances of two rhodopsins in the dinoflagellate Oxyrrhis marina
Source: Protoplasma. 2022 Jul 23;260(2):529–44. doi: 10.1007/s00709-022-01795-6 (PMC9931815; doi:10.1007/s00709-022-01795-6)
Supplement: Supplementary file 1 — Supplementary file1 (XLSX 21 KB) [file 709_2022_1795_MOESM1_ESM.xlsx]

## Sheet: General introduction
Supplement_MS DATA Proteins identified from SDS-PAGE-separated total cell protein fractions of Oxyrrhis marina originating from light quality experiments (sheets named RGB #9, RGB #10, RGB #11) or prey quality experiments (sheet named prey #19 - #23). Hashtag (#) indicates the experiment. Abbreviations in the three sheets showing the results of the light quality experiments: Blue (blue light), Re…

## Sheet: RGB #9
Accession	Name	Scores Dark	Scores Blue	Scores Green	Scores Red	Scores White	Peptides Dark	Peptides Blue	Peptides Green	Peptides Red	Peptides White	SC Dark [%]	SC Blue [%]	SC Green [%]	SC Red [%]	SC White [%]
CAMPEP_0190319222	/NCGR_PEP_ID=Oxyrrhis-marina-20131105|11148_1 /TAXON_ID=2969 /ORGANISM="Oxyrrhis-marina" /LENGTH=674 /DNA_ID=CAMNT_0034055131 /DNA_START=86 /DNA_END=2110 /DNA_ORIENTATION=-	109.6	106.6	62.2	125.1	58.1	2	2	1	2	1	3.56083	3.56083	1.78042	3.56083	1.78042
gi|157093545|gb|ABV22427.1|	rhodopsin [Oxyrrhis marina]	264.3		464.9	410.7		5		7	6		33.5878		41.2214	33.9695
gi|157093551|gb|ABV22430.1|	rhodopsin [Oxyrrhis marina]	328.7	459.4	480.8		416.2	7	8	8		7	44.6809	54.8936	50.2128		53.617
gi|157093555|gb|ABV22432.1|	rhodopsin [Oxyrrhis marina]				482.8					8					40.2299
gi|157093561|gb|ABV22435.1|	ADP-ribosylation factor-like protein 3 [Oxyrrhis marina]				27.1	26.3				1	1				6.11111	6.11111
gi|157093625|gb|ABV22467.1|	40S ribosomal protein S5 [Oxyrrhis marina]	145.0	78.5		67.6	89.1	3	2		1	2	14.1414	14.1414		6.56566	14.1414
gi|157093633|gb|ABV22471.1|	ribosomal protein L17 [Oxyrrhis marina]	33.9					1					8.42105
gi|281311963|dbj|BAI58981.1|	alpha-tubulin, partial [Oxyrrhis marina]	34.1					1					6.95187
gi|28628737|gb|AAO49329.1|AF482400_1	beta-tubulin, partial [Perkinsus marinus]	36.1	41.3				1	1				3.16623	3.69393
gi|324096612|gb|ADY17806.1|	rhodopsin type II [Oxyrrhis marina]		452.0			380.4		8			6		41.2214			33.9695
gi|324096618|gb|ADY17809.1|	rhodopsin type II [Oxyrrhis marina]	158.8	286.8	298.0	242.3	230.3	1	1	1	1	1	4.96183	4.96183	4.96183	4.96183	4.96183
gi|327335365|gb|AEA49880.1|	rhodopsin, partial [Oxyrrhis marina]					74.8					2					10.8949

## Sheet: RGB #10
Accession	Name	Scores Dark	Scores Blue	Scores Green	Scores Red	Scores White	Peptides Dark	Peptides Blue	Peptides Green	Peptides Red	Peptides White	SC Dark [%]	SC Blue [%]	SC Green [%]	SC Red [%]	SC White [%]
CAMPEP_0190319222	/NCGR_PEP_ID=Oxyrrhis-marina-20131105|11148_1 /TAXON_ID=2969 /ORGANISM="Oxyrrhis-marina" /LENGTH=674 /DNA_ID=CAMNT_0034055131 /DNA_START=86 /DNA_END=2110 /DNA_ORIENTATION=-	50.4	57.2	73.8	77.0	61.4	1	1	1	1	1	1.78042	1.78042	1.78042	1.78042	1.78042
gi|106073631|gb|ABF82158.1|	translation elongation factor-like protein [Oxyrrhis marina]			43.1					1					2.29167
gi|157093545|gb|ABV22427.1|	rhodopsin [Oxyrrhis marina]	275.8		398.3	290.3	312.5	5		6	5	5	33.5878		33.5878	33.5878	33.5878
gi|157093551|gb|ABV22430.1|	rhodopsin [Oxyrrhis marina]	269.5	372.2	405.8	400.0	305.2	6	7	8	7	5	36.1702	36.1702	36.1702	36.1702	36.1702
gi|157093625|gb|ABV22467.1|	40S ribosomal protein S5 [Oxyrrhis marina]	134.9		55.7	113.7	42.4	2		1	2	1	14.1414		6.56566	14.1414	6.56566
gi|281311963|dbj|BAI58981.1|	alpha-tubulin, partial [Oxyrrhis marina]				33.1					1					6.95187
gi|28628743|gb|AAO49332.1|AF482403_1	alpha-tubulin, partial [Oxyrrhis marina]			75.1					1					3.90625
gi|324096612|gb|ADY17806.1|	rhodopsin type II [Oxyrrhis marina]		316.6					5					33.5878
gi|324096618|gb|ADY17809.1|	rhodopsin type II [Oxyrrhis marina]	151.5	161.6	184.7	220.8	209.5	1	1	1	2	1	4.96183	4.96183	4.96183	14.5038	4.96183
gi|38885054|gb|AAR27544.1|	heat shock protein 90, partial [Oxyrrhis marina]			42.3					1					2.45184

## Sheet: RGB #11
Accession	Name	Scores Dark	Scores Blue	Scores Green	Scores Red	Scores White	Peptides Dark	Peptides Blue	Peptides Green	Peptides Red	Peptides White	SC Dark [%]	SC Blue [%]	SC Green [%]	SC Red [%]	SC White [%]
CAMPEP_0190319222	/NCGR_PEP_ID=Oxyrrhis-marina-20131105|11148_1 /TAXON_ID=2969 /ORGANISM="Oxyrrhis-marina" /LENGTH=674 /DNA_ID=CAMNT_0034055131 /DNA_START=86 /DNA_END=2110 /DNA_ORIENTATION=-	59.3	82.2	74.8	61.9	98.2	1	1	1	1	1	1.78042	1.78042	1.78042	1.78042	1.78042
gi|157093543|gb|ABV22426.1|	rhodopsin [Oxyrrhis marina]				262.5					5					28.3525
gi|157093545|gb|ABV22427.1|	rhodopsin [Oxyrrhis marina]	280.5	345.7	342.5	304.3	177.3	5	6	6	5	3	33.5878	33.5878	33.5878	33.5878	17.5573
gi|157093551|gb|ABV22430.1|	rhodopsin [Oxyrrhis marina]	247.0	350.1	323.0		342.6	5	6	6		5	36.1702	36.1702	36.1702		24.2553
gi|157093625|gb|ABV22467.1|	40S ribosomal protein S5 [Oxyrrhis marina]	56.5	87.0	70.7	63.5	131.7	1	2	2	2	3	6.56566	14.1414	14.1414	14.1414	14.6465
gi|28628737|gb|AAO49329.1|AF482400_1	beta-tubulin, partial [Perkinsus marinus]					67.0					2					6.33245
gi|28628749|gb|AAO49335.1|AF482406_1	alpha-tubulin, partial [Amphidinium herdmanii]					147.9					3					10.9375
gi|324096618|gb|ADY17809.1|	rhodopsin type II [Oxyrrhis marina]	160.7	210.0	208.2	162.4	173.4	1	1	1	1	2	4.96183	4.96183	4.96183	4.96183	14.5038
gi|327335365|gb|AEA49880.1|	rhodopsin, partial [Oxyrrhis marina]			30.5	58.0	76.0			1	1	1			5.83658	5.83658	5.83658

## Sheet: prey #19 - #26
Accession	Name	Scores prey#26_P	Scores prey#26_Y	Scores prey#25_P	Scores prey#25_Y	Scores prey#24_P	Scores prey#24_Y	Scores prey#23_P	Scores prey#23_Y	Scores prey#22_P	Scores prey#22_Y	Scores prey#21_P	Scores prey#21_Y	Scores prey#20_P	Scores prey#20_Y	Scores prey#19_P	Scores prey#19_Y	Peptides prey#26_P	Peptides prey#26_Y	Peptides prey#25_P	Peptides prey#25_Y	Peptides prey#24_P	Peptides prey#24_Y	Peptides prey#23_P	Peptides prey#23_Y	Peptides prey#22_P	Peptides prey#22_Y	Peptides prey#21_P	Peptides prey#21_Y	Peptides prey#20_P	Peptides prey#20_Y	Peptides prey#19_P	Peptides prey#19_Y	SC prey#26_P [%]	SC prey#26_Y [%]	SC prey#25_P [%]	SC prey#25_Y [%]	SC prey#24_P [%]	SC prey#24_Y [%]	SC prey#23_P [%]	SC prey#23_Y [%]	SC prey#22_P [%]	SC prey#22_Y [%]	SC prey#21_P [%]	SC prey#21_Y [%]	SC prey#20_P [%]	SC prey#20_Y [%]	SC prey#19_P [%]	SC prey#19_Y [%]
CAMPEP_0190319222	/NCGR_PEP_ID=Oxyrrhis-marina-20131105|11148_1 /TAXON_ID=2969 /ORGANISM="Oxyrrhis-marina" /LENGTH=674 /DNA_ID=CAMNT_0034055131 /DNA_START=86 /DNA_END=2110 /DNA_ORIENTATION=-	107.9	49.3	62.7	65.5	56.5	77.0	93.2	84.0	54.1	43.7	74.4	32.5	39.5	29.7	86.5	124.7	2	1	1	1	1	1	2	1	1	1	1	1	1	1	1	2	3.56083	1.78042	1.78042	1.78042	1.78042	1.78042	3.56083	1.78042	1.78042	1.78042	1.78042	1.78042	1.78042	1.78042	1.78042	3.56083
CAMPEP_0190319374	/NCGR_PEP_ID=Oxyrrhis-marina-20131105|11231_1 /TAXON_ID=2969 /ORGANISM="Oxyrrhis-marina" /LENGTH=664 /DNA_ID=CAMNT_0034055299 /DNA_START=72 /DNA_END=2066 /DNA_ORIENTATION=-	45.9				74.7		68.0										1				1		1										2.86145				2.86145		2.86145
gi|106073631|gb|ABF82158.1|	translation elongation factor-like protein [Oxyrrhis marina]	106.1				33.0												1				1												2.29167				2.29167
gi|157093543|gb|ABV22426.1|	rhodopsin [Oxyrrhis marina]				249.0			310.9				226.0				292.5					4			6				4				4					28.3525			28.3525				28.3525				28.3525
gi|157093545|gb|ABV22427.1|	rhodopsin [Oxyrrhis marina]	229.7	215.0	284.3		248.5	189.9	263.4	264.8	260.0	264.8	238.2	250.3	266.3	268.2	335.8	258.8	3	3	5		4	3	5	5	4	4	4	5	5	5	6	4	19.8473	16.7939	33.5878		26.3359	16.7939	33.5878	33.5878	26.3359	26.3359	24.0458	33.5878	33.5878	33.5878	33.5878	27.0992
gi|157093551|gb|ABV22430.1|	rhodopsin [Oxyrrhis marina]	285.6	245.6	192.4		273.3	188.4		191.5	221.9					330.4		277.4	5	5	4		6	4		4	3					5		5	24.2553	36.1702	31.4894		36.1702	31.4894		31.4894	20.8511					41.7021		31.4894
gi|157093599|gb|ABV22454.1|	ribosomal protein L23, partial [Oxyrrhis marina]															29.0																1																4.96894
gi|157093625|gb|ABV22467.1|	40S ribosomal protein S5 [Oxyrrhis marina]	169.1	44.4	61.6	50.0	163.5	37.0	140.7	103.8	124.9	120.6						78.6	3	1	1	1	3	1	3	1	2	3						2	14.6465	6.56566	6.56566	6.56566	14.6465	6.56566	14.1414	6.56566	14.1414	14.6465						14.1414
gi|157093633|gb|ABV22471.1|	ribosomal protein L17 [Oxyrrhis marina]							38.4																1																8.42105
gi|281311963|dbj|BAI58981.1|	alpha-tubulin, partial [Oxyrrhis marina]					38.5						39.9										1						1										6.95187						6.95187
gi|28628737|gb|AAO49329.1|AF482400_1	beta-tubulin, partial [Perkinsus marinus]										49.5																1																3.16623
gi|28628743|gb|AAO49332.1|AF482403_1	alpha-tubulin, partial [Oxyrrhis marina]							66.1																2																7.29167
gi|28628745|gb|AAO49333.1|AF482404_1	beta-tubulin, partial [Oxyrrhis marina]	67.3			77.1													2			1													6.66667			3.07692
gi|28628749|gb|AAO49335.1|AF482406_1	alpha-tubulin, partial [Amphidinium herdmanii]													45.8																1																3.90625
gi|324096612|gb|ADY17806.1|	rhodopsin type II [Oxyrrhis marina]				319.9																5																31.6794
gi|324096616|gb|ADY17808.1|	rhodopsin type II, partial [Oxyrrhis marina]										222.0		242.3	198.3													4		3	3													31.0638		20.8511	20.8511
gi|324096618|gb|ADY17809.1|	rhodopsin type II [Oxyrrhis marina]	60.6	151.7	143.4	163.2		95.5	172.1	149.7	137.5	169.5	208.0	194.7	164.5	183.4		105.6	1	1	1	1		1	1	1	1	1	2	1	1	1		1	4.96183	4.96183	4.96183	4.96183		4.96183	4.96183	4.96183	4.96183	4.96183	14.5038	4.96183	4.96183	4.96183		4.96183
gi|324096622|gb|ADY17811.1|	rhodopsin type II, partial [Oxyrrhis marina]														180.5																1																11.215
gi|327335365|gb|AEA49880.1|	rhodopsin, partial [Oxyrrhis marina]										30.3																1																5.83658
gi|38885054|gb|AAR27544.1|	heat shock protein 90, partial [Oxyrrhis marina]	30.3				35.3												1				1												2.45184				2.45184
gi|436804022|gb|AGB57582.1|	alpha tubulin, partial [Oxyrrhis marina]															33.2	83.8															1	1															10.274	10.274
